# Supplementary material for: Species identification of introduced veronicellid slugs in Japan
Source: PeerJ. 2022 Apr 22;10:e13197. doi: 10.7717/peerj.13197 (PMC9037128; doi:10.7717/peerj.13197)
Supplement: Supplemental Information 4 [file peerj-10-13197-s004.fas]

>Veronicellidae sp. HC9751
GTTATAATTTTTTTTATAGTTATGCCGTTAATAATTGGTGGATTTGGAAATTGGATGGTTCCGTTGTTAATTGGAGCTCCTGATATAAGATTTCCTCGGATAAATAACATAAGGTTTTGATTATTACCGCCGTCTTTTATCTTGTTACTGGTTTCAAGTATAGTTGAAGGAGGTGCTGGAACGGGGTGAACTGTCTATCCGCCTTTAAGTTCTATTGTTGCTCATGCGGGTGGTTCTGTTGATTTGGTAATTTTTTCTCTTCATTTAGCAGGAATGTCTTCTATTTTAGGTGCTATTAATTTTATTACTACTATTTTTAATATGCGGGCTCCTGAAATAACTATGGAACGGGTTAATCTATTTGTTTGATCTATTTTAGTAACTGTATTTTTATTATTACTATCATTGCCTGTTTTAGCTGGGGCTATTACTATACTTTTAACAGATCGAAATTTTAATACTAGATTTTT
>Veronicellidae sp. kin1_kin3_kin4
GTTATAATTTTTTTTATAGTTATGCCGTTAATAATTGGTGGATTTGGAAACTGGATGGTTCCGTTGTTAATTGGAGCTCCTGATATAAGATTTCCTCGGATAAATAACATAAGGTTTTGATTGTTACCGCCGTCTTTTATTTTGTTACTAGTTTCAAGTATAGTTGAAGGGGGTGCTGGAACAGGGTGAACTGTCTATCCGCCTTTAAGTTCTATTATTGCTCATGCGGGTGGTTCTGTTGATTTAGTGATTTTTTCTCTTCATTTAGCAGGAATGTCTTCTATTTTAGGTGCTATTAATTTTATTACTACTATTTTTAATATGCGGGCTCCTGAAATAACTATGGAACGGGTTAATCTATTTGTTTGATCTATTTTAGTAACTGTATTTTTATTGTTACTATCATTGCCTGTTTTAGCTGGGGCTATTACTATACTTTTAACAGATCGAAATTTTAATACTAGATTTTT
>Veronicellidae sp. kin5_kin22
GTTATAATTTTTTTTATAGTTATGCCGTTAATAATTGGTGGATTTGGAAACTGGATGGTTCCGTTGTTAATTGGAGCTCCTGATATAAGATTTCCTCGGATAAATAACATAAGGTTTTGATTGTTACCGCCGTCTTTTATTTTGTTACTAGTTTCAAGTATAGTTGAAGGGGGTGCTGGAACAGGGTGAACTGTCTACCCGCCTTTAAGTTCTATTATTGCTCATGCGGGTGGTTCTGTTGATTTAGTGATTTTTTCTCTTCATTTAGCAGGAATGTCTTCTATTTTAGGTGCTATTAATTTTATTACTACTATTTTTAATATGCGGGCTCCTGAAATAACTATGGAACGGGTTAATCTATTTGTTTGATCTATTTTAGTAACTGTATTTTTATTGTTACTATCATTGCCTGTTTTAGCTGGGGCTATTACTATACTTTTAACAGATCGAAATTTTAATACTAGATTTTT
>Laevicaulis alte kin15_kin16_u516_yoro
GTTATAATTTTTTTTATAGTTATACCAATTATAATTGGCGGATTTGGTAATTGAATAGTTCCGTTGTTAATTGGAGCTCCCGATATAAGTTTTCCTCGTTTAAATAACATAAGCTTTTGACTTTTACCGCCTTCGTTTATTTTACTTCTTTCTTCTTGTTTAGTTGAGGGAGGAGCTGGAACTGGTTGAACAGTCTATCCGCCATTGAGAAGGAATGTTGCCCATTCTGGATCTTCTGTTGACTTGGTTATTTTTTCTCTTCACTTAGCCGGAGTTTCTTCTATTTTAGGAGCTATTAATTTTATTACAACGATTTTTAATATACGGGCATATGGCTTAACAATAGACCGGTTAAATTTATTTGTATGATCTATTTTAGTTACAGTATTTTTACTTCTTTTATCTCTTCCAGTTTTGGCTGGAGCTATTACTATGCTTTTAACAGATCGAAATTTTAATACTTCTTTTTT
>Semperula wallacei kin8_kin9_HC6219
GTTATAATTTTTTTTATAGTGATACCTCTTATAATTGGTGGATTTGGTAATTGGATGGTACCTTTGTTAATTGGGGCTCCGGATATAAGGTTTCCTCGAATAAATAATATAAGTTTTTGGTTATTACCACCTTCTTTTATTCTTTTATTGGTGTCTAGATTGATTGAGGGAGGGGCTGGTACTGGATGAACTGTTTATCCCCCTTTAAGATCTATTATAGCTCATGCTGGTGGTTCAGTTGATCTTGTTATTTTTTCTTTGCATTTGGCTGGTATCTCTTCTATTTTGGGGGCTATTAATTTTATTACTACGATTTTTAATATGCGTTCTGATGAGATAACTATAGAACGTGTTAATTTGTTTGTTTGGTCGATTTTAGTAACTGTATTTTTATTGTTACTGTCATTGCCAGTTTTGGCTGGAGCTATTACTATGCTTTTAACTGATCGAAATTTTAATACCAGGTTCTT
>Laevicaulis alte 200316-5_HC4057_HC4058_HC8629_HC8630_HC8657_HC8892_HC8893_kin10_kin11_kin12_kin13_kin17_kin18_kin19_kin20_kin23_A2020o48_C2020o42_G2020o19_kin24_kin25_kin26_kin27_YC2431
GTTATAATTTTTTTTATAGTTATACCAATTATAATTGGCGGATTTGGTAATTGAATAGTTCCGTTGTTAATTGGAGCTCCCGATATAAGTTTTCCTCGTTTAAATAACATAAGCTTTTGACTTTTACCGCCTTCGTTTATTTTACTTCTTTCTTCTTGTTTAGTTGAGGGAGGAGCTGGAACTGGTTGAACAGTTTATCCACCATTGAGAAGGAATGTTGCCCATTCTGGATCTTCTGTTGACCTAGTTATTTTTTCTCTTCACTTAGCCGGAGTTTCTTCTATTTTAGGAGCTATTAATTTTATTACAACGATTTTTAATATACGGGCATATGGCTTAACAATAGACCGGTTAAATTTATTTGTATGATCTATTTTAGTTACAGTATTTTTACTTCTTTTGTCTCTTCCAGTTTTGGCTGGAGCTATTACTATGCTTTTAACAGATCGAAATTTTAATACTTCTTTTTT
>Semperula wallacei HC12299_D2020o15
GTTATAATTTTTTTTATGGTAATACCCTTAATAATTGGTGGTTTTGGTAATTGAATAGTACCTTTGTTAATTGGAGCTCCTGATATAAGGTTCCCTCGAATAAATAATATAAGATTCTGGTTATTACCGCCTTCTTTTATTTTGTTATTAGTCTCTAGATTAATTGAGGGTGGAGCTGGAACTGGATGGACTGTTTATCCACCTTTGAGTTCAATTGTAGCTCATGCTGGAGGTTCTGTAGATCTTGTTATTTTTTCTCTCCATTTGGCTGGGATTTCTTCTATTTTGGGGGCTATTAATTTTATTACTACTATTTTTAACATACGATCTCCTGAGATAAGTATAGAACGTGTTAATCTATTTGTTTGGTCTATCTTGGTAACTGTTTTCTTGTTGCTTCTGTCACTGCCGGTTTTGGCTGGTGCTATTACTATGCTTTTAACTGATCGTAATTTTAATACTAGATTCTT
>Semperula wallacei F2020o33
GTTATAATTTTTTTTATGGTAATACCCTTAATAATTGGTGGTTTTGGTAATTGAATAGTACCTTTGTTAATTGGAGCTCCTGATATAAGGTTCCCTCGAATAAATAATATAAGATTCTGGTTATTACCGCCTTCTTTTATTTTGTTATTAGTCTCTAGATTAATTGAGGGTGGAGCTGGAACTGGATGGACTGTTTATCCACCTTTGAGTTCAATTGTAGCTCATGCTGGAGGTTCTGTAGATCTTGTTATTTTTTCTCTCCATTTGGCTGGGATTTCTTCTATTTTGGGAGCTATTAATTTTATTACTACTATTTTTAACATACGATCTCCTGAGATAAGTATAGAACGTGTTAATCTATTTGTTTGGTCTATCTTGGTAACTGTTTTCTTGTTGCTTCTGTCACTGCCGGTTTTGGCTGGTGCTATTACTATGCTTTTAACTGATCGTAATTTTAATACTAGATTCTT
>Sarasinula plebeia 95_96_kin6_kin7_kin28_E2020o48_kin30
ATTATAATTTTTTTTATAGTAATACCACTAATAATTGGTGGGTTTGGGAATTGAATAGTACCATTATTAATTGGAGCACCGGATATAAGGTTCCCGCGAATAAATAATATAAGGTTTTGGTTGCTGCCCCCTGCTTTTATTTTATTGCTAATCTCAAGATTAGTTGAGGGAGGGGCAGGAACAGGGTGAACTGTTTACCCCCCATTAAGTAGTACGGTCGCGCATAGGAGAGCTGCTGTTGACATTGTTATTTTTTCATTACATTTGGCTGGGCTTTCATCAATCCTTGGTGCAATTAACTTTATTACGACTATTTTTAATATACGGTCTCCCGAAATAACTATAGAACGTGTTAGCTTATTTGTATGGTCAATTTTAATTACAGTATTCCTATTACTCTTATCTTTACCTGTTTTAGCGGGGGCAATTACAATACTTTTAACTGATCGGAATTTTAATACTAGATTTTT
